# Supplementary material for: The Association between Delayed Gut Microbiota Maturity in Pre-Term Infants and the Feeding Intolerance—A Pilot Study
Source: Biomedicines. 2024 Feb 28;12(3):539. doi: 10.3390/biomedicines12030539 (PMC10967967; doi:10.3390/biomedicines12030539)
Supplement: Supplementary file 1 [file biomedicines-12-00539-s001.zip]

Archive with 1 entries (1 files):
- biomedicines-2833688-supplementary.pdf
